# Supplementary material for: Anlotinib combined with whole-brain radiotherapy in non-small cell lung cancer with multiple brain metastases that progressed or developed after at least one lines of prior treatment
Source: Front Oncol. 2023 Sep 12;13:1169333. doi: 10.3389/fonc.2023.1169333 (PMC10523148; doi:10.3389/fonc.2023.1169333)
Supplement: Supplementary file 1 [file DataSheet_1.zip]

Archive with 2 entries (2 files):
- Supplementary Figure S1.docx
- Supplementary Tables S1-S8.docx
